# Supplementary material for: Beauty or beast? Farmers’ dualistic views and the influence of aesthetic appreciation on tolerance towards black-backed jackal and caracal
Source: PLoS One. 2021 Mar 19;16(3):e0248977. doi: 10.1371/journal.pone.0248977 (PMC7978353; doi:10.1371/journal.pone.0248977)
Supplement: S1 Appendix — De-identified dataset for the article “Beauty or beast? Farmers’ dualistic views and the influence of aesthetic appreciation on tolerance towards black-backed jackal and caracal. (XLSX) [file pone.0248977.s001.xlsx]

## Sheet: Feuil1
Farmer_ID	lamb_lost (in %)	Predator_Rank1	Predator_Rank2	Predator_Rank3	Predator_Rank4	Predator_Rank5	Predator_Rank6	Tolerate_Jackal	Tolerate_Caracal	Meso_control_each_other	Meso_PA_only	Salience_Jackal (in seconds)	Salience_Caracal (in seconds)
1	33	jackal	caracal	NA	NA	NA	NA	0	2	1	0	5	7
2	19	jackal	caracal	cape_fox	NA	NA	NA	0	0	2	0	5	9
3	30	caracal	jackal	cape_fox	NA	NA	NA	2	2	2	0	3	5
4	35	jackal	caracal	cape_fox	african_wildcat	NA	NA	2	2	2	0	3	6
5	13	jackal	caracal	NA	NA	NA	NA	2	2	0	0	4	6
6	10	jackal	caracal	baboon	cape_fox	african_wildcat	NA	2	2	1	0	4	5
7	1	NA	NA	NA	NA	NA	NA	0	0	0	0	2	5
8	57	jackal	caracal	baboon	african_wildcat	NA	NA	2	2	2	2	3	6
9	50	jackal	baboon	caracal	leopard	NA	NA	2	2	0	0	4	9
10	30	jackal	caracal	baboon	NA	NA	NA	2	2	0	2	6	6
11	25	jackal	caracal	NA	NA	NA	NA	0	0	0	0	4	7
12	5	caracal	jackal	cape_fox	african_wildcat	NA	NA	2	2	0	0	9	9
13	12	caracal	jackal	NA	NA	NA	NA	0	0	0	0	5	4
14	12	jackal	caracal	NA	NA	NA	NA	0	0	0	0	3	6
15	25	jackal	baboon	caracal	cape_fox	african_wildcat	martial_eagle	2	2	0	0	2	7
16	50	baboon	jackal	caracal	NA	NA	NA	0	0	2	0	1	4
17	35	jackal	caracal	NA	NA	NA	NA	0	0	1	0	3	4
18	28	jackal	caracal	cape_fox	NA	NA	NA	2	2	2	0	2	5
19	65	baboon	jackal	caracal	NA	NA	NA	0	0	1	0	2	4
20	25	jackal	caracal	cape_fox	black_eagle	african_wildcat	baboon	0	0	0	0	3	5
21	20	caracal	jackal	baboon	NA	NA	NA	0	0	2	0	4	6
22	12	baboon	jackal	caracal	african_wildcat	NA	NA	0	0	2	0	4	6
23	NA	caracal	jackal	NA	NA	NA	NA	2	2	2	0	8	9
24	70	caracal	jackal	african_wildcat	cape_fox	baboon	NA	0	0	2	0	5	7
25	NA	caracal	jackal	NA	NA	NA	NA	0	0	1	0	4	6
26	11	jackal	caracal	baboon	leopard	cape_fox	african_wildcat	2	2	2	2	3	5
27	60	jackal	eagle	caracal	cape_fox	african_wildcat	baboon	2	2	2	2	5	4
28	50	jackal	caracal	black_eagle	NA	NA	NA	2	2	2	2	1	5
29	20	jackal	caracal	cape_fox	african_wildcat	black_eagle	NA	0	0	0	0	4	4
30	35	caracal	baboon	jackal	cape_fox	african_wildcat	NA	2	2	0	2	3	9
31	NA	jackal	caracal	NA	NA	NA	NA	2	2	0	2	2	5
32	5	jackal	caracal	NA	NA	NA	NA	2	2	0	2	3	6
33	25	jackal	caracal	NA	NA	NA	NA	0	0	2	2	4	7
34	10	jackal	caracal	cape_fox	martial_eagle	baboon	NA	0	0	1	0	5	6
35	30	jackal	caracal	black_eagle	leopard	cape_fox	NA	0	0	0	2	6	6
36	14	jackal	baboon	caracal	cape_fox	black_eagle	african_wildcat	0	2	2	2	4	7
37	25	jackal	caracal	cape_fox	black_eagle	african_wildcat	NA	0	0	0	2	4	3
38	25	jackal	baboon	caracal	african_wildcat	cape_fox	NA	2	2	0	0	3	5
39	20	jackal	caracal	cape_fox	african_wildcat	black_eagle	NA	0	0	2	0	8	9
40	10	jackal	cape_fox	black_eagle	caracal	NA	NA	0	0	0	0	4	5
41	40	jackal	caracal	cape_fox	african_wildcat	NA	NA	0	0	1	1	9	12
42	20	jackal	caracal	baboon	cape_fox	black_eagle	NA	0	0	0	2	3	4
43	15	jackal	caracal	NA	NA	NA	NA	2	2	0	2	4	5
44	30	jackal	caracal	eagle	leopard	NA	NA	0	2	0	2	4	6
45	3	eagle	jackal	caracal	cape_fox	african_wildcat	NA	2	2	0	2	5	8
46	13	caracal	jackal	african_wildcat	cape_fox	NA	NA	0	0	0	0	2	5
47	67	jackal	caracal	cape_fox	african_wildcat	black_eagle	NA	2	2	2	0	1	6
48	35	jackal	caracal	eagle	african_wildcat	cape_fox	NA	0	0	0	0	4	4
49	17	caracal	jackal	black_eagle	NA	NA	NA	0	0	2	2	4	7
50	30	jackal	caracal	african_wildcat	cape_fox	black_eagle	NA	0	2	0	2	7	4
51	20	jackal	caracal	cape_fox	african_wildcat	NA	NA	0	0	2	0	1	4
52	NA	jackal	caracal	NA	NA	NA	NA	0	0	2	0	3	5
53	30	jackal	caracal	NA	NA	NA	NA	0	0	0	2	4	6
54	50	caracal	jackal	NA	NA	NA	NA	0	0	2	0	4	5
55	50	caracal	jackal	NA	NA	NA	NA	0	0	2	0	2	4
56	11	jackal	caracal	african_wildcat	NA	NA	NA	0	0	2	0	6	5
57	20	jackal	caracal	african_wildcat	black_eagle	NA	NA	0	0	2	0	4	8
58	20	caracal	jackal	cape_fox	NA	NA	NA	0	0	0	2	3	5
59	40	jackal	caracal	cape_fox	african_wildcat	black_eagle	NA	0	0	0	0	7	9
60	14	jackal	caracal	leopard	african_wildcat	NA	NA	2	2	1	2	4	5
61	81	jackal	caracal	baboon	leopard	NA	NA	0	0	2	2	3	4
62	50	baboon	jackal	caracal	african_wildcat	cape_fox	black_eagle	0	0	2	2	4	5
63	54	jackal	caracal	NA	NA	NA	NA	2	2	0	2	3	7
64	NA	jackal	caracal	african_wildcat	black_eagle	cape_fox	NA	2	2	1	2	6	8
65	30	jackal	caracal	baboon	black_eagle	cape_fox	african_wildcat	0	0	2	0	4	6
66	45	jackal	caracal	cape_fox	black_eagle	NA	NA	0	0	0	0	3	7
67	15	caracal	jackal	african_wildcat	cape_fox	NA	NA	0	0	1	2	4	6
68	34	jackal	caracal	baboon	NA	NA	NA	2	2	0	0	5	4
69	30	jackal	caracal	baboon	eagle	NA	NA	0	0	2	0	3	7
70	10	jackal	caracal	NA	NA	NA	NA	2	2	0	2	3	6
71	40	jackal	caracal	baboon	african_wildcat	NA	NA	0	0	2	0	4	6
72	NA	jackal	caracal	cape_fox	baboon	NA	NA	0	0	1	0	1	4
73	40	baboon	jackal	caracal	NA	NA	NA	0	0	2	0	8	9
74	50	baboon	jackal	caracal	eagle	NA	NA	0	0	1	0	4	5
75	13	jackal	caracal	baboon	african_wildcat	cape_fox	NA	2	2	1	0	6	7
76	66	jackal	baboon	caracal	crow	NA	NA	0	0	2	0	3	8
77	5	jackal	NA	NA	NA	NA	NA	2	2	1	2	6	7
								0 = intolerance; 2 = tolerance		0 = no; 1 = maybe; 2 = yes	0 = yes; 1 = maybe; 2 = no
